# Supplementary material for: Dietary PUFA Preferably Modify Ethanolamine-Containing Glycerophospholipids of the Human Plasma Lipidome
Source: Nutrients. 2022 Jul 26;14(15):3055. doi: 10.3390/nu14153055 (PMC9332067; doi:10.3390/nu14153055)
Supplement: Supplementary file 1 [file nutrients-14-03055-s001.zip]

Archive with 1 entries (1 files):
- nutrients-1794186-supplementary.pdf
